# Supplementary material for: OsOFP3 Negatively Regulates Heat Stress Tolerance by Modulating H2O2 Homeostasis and Stomatal Aperture in Rice
Source: Antioxidants (Basel). 2026 Mar 2;15(3):314. doi: 10.3390/antiox15030314 (PMC13023431; doi:10.3390/antiox15030314)
Supplement: Supplementary file 1 [file antioxidants-15-00314-s001.zip]

Archive with 1 entries (1 files):
- antioxidants-4162193-supplementary.pdf
